# Supplementary material for: Tocotrienols Attenuate White Adipose Tissue Accumulation and Improve Serum Cholesterol Concentration in High-Fat Diet-Treated Mice
Source: Molecules. 2022 Mar 28;27(7):2188. doi: 10.3390/molecules27072188 (PMC9000465; doi:10.3390/molecules27072188)
Supplement: Supplementary file 1 [file molecules-27-02188-s001.zip]

Archive with 1 entries (1 files):
- molecules-1611096-supplementary.pdf
